# Supplementary material for: Protease-Based Subunit Vaccine in Mice Boosts BCG Protection against Mycobacterium tuberculosis
Source: Vaccines (Basel). 2022 Feb 16;10(2):306. doi: 10.3390/vaccines10020306 (PMC8877678; doi:10.3390/vaccines10020306)
Supplement: Supplementary file 1 [file vaccines-10-00306-s001.zip]

Archive with 1 entries (1 files):
- vaccines-1602593-supplementary.pdf
